# Supplementary material for: Nanofluidic Immobilization and Growth Detection of Escherichia coli in a Chip for Antibiotic Susceptibility Testing
Source: Biosensors (Basel). 2020 Sep 25;10(10):135. doi: 10.3390/bios10100135 (PMC7650788; doi:10.3390/bios10100135)
Supplement: Supplementary file 1 [file biosensors-10-00135-s001.zip]

Archive with 2 entries (2 files):
- SI_Video_S1_Caption.txt
- SI_Video_S1_Inside view of the microchip.mp4
