# Supplementary material for: Nanofluidic Immobilization and Growth Detection of Escherichia coli in a Chip for Antibiotic Susceptibility Testing
Source: Biosensors (Basel). 2020 Sep 25;10(10):135. doi: 10.3390/bios10100135 (PMC7650788; doi:10.3390/bios10100135)
Supplement: Supplementary file 1 [file biosensors-10-00135-s001.zip › SI_Video_S1_Caption.txt]

Video S1 Caption:

The video shows an animation of the loading and the capture of Escherichia coli in the microfluidic chip at the nano gaps in detail.
